# Supplementary material for: Development and psychometric testing of the family caregiver self-efficacy scale for patients in the early post-coronary artery bypass grafting
Source: PLoS One. 2025 Feb 12;20(2):e0314326. doi: 10.1371/journal.pone.0314326 (PMC11819569; doi:10.1371/journal.pone.0314326)
Supplement: S1 Data — (XLSX) [file pone.0314326.s001.xlsx]

## Sheet: Sheet1
Gender	Age	Education	Occupation	Income	Disease	Relationship	Time	t1	t2	t3	t4	t5	t6	t7	t8	t9	t10	t11	t12	t13	t14	t15	t16	t17	t18	t19	t20	t21	t22	FCSES-EPCABG total score	tt1	tt2	tt3	tt4	tt5	tt6	tt7	tt8	tt9	tt10	GSES total score
2	3	2	2	2	1	2	3	4	3	4	3	3	2	2	3	4	4	4	4	4	4	4	3	4	4	3	3	4	3	76	3	2	2	3	2	3	3	3	3	2	26
2	2	2	2	2	2	2	2	4	4	4	4	3	3	3	3	4	4	4	3	4	3	4	4	4	4	4	3	3	4	80	3	3	2	2	3	3	3	3	3	2	27
1	1	4	1	3	2	3	2	4	5	5	4	5	5	4	5	4	4	4	5	5	4	5	5	5	5	5	5	5	5	103	3	3	3	3	3	4	4	4	4	3	34
2	2	2	3	2	1	3	1	4	3	4	4	3	2	2	2	5	5	5	5	5	4	4	3	4	4	4	4	4	4	84	2	3	3	2	3	3	3	2	3	2	26
1	1	4	1	2	2	3	3	4	4	4	4	4	5	5	4	4	4	4	3	3	3	4	5	5	5	5	5	5	5	94	4	3	4	4	4	4	3	4	4	3	37
2	2	3	5	3	2	2	3	5	5	5	5	5	4	4	4	5	5	4	5	5	4	5	4	4	4	4	5	5	5	101	3	4	4	4	3	4	4	4	4	3	37
1	3	2	3	2	1	2	2	4	3	4	4	3	4	4	4	5	4	4	4	5	4	5	3	4	4	4	4	4	4	88	3	3	3	3	4	4	3	3	4	3	33
1	2	2	3	3	2	2	3	5	5	5	5	5	4	4	5	5	5	4	5	4	4	5	5	5	5	5	5	5	5	105	4	3	4	4	4	4	3	4	4	4	38
2	3	1	4	1	1	2	3	3	2	3	3	2	4	3	4	4	4	3	3	3	3	4	2	3	3	3	3	4	4	70	2	2	2	2	3	2	3	2	3	2	23
1	1	2	3	2	2	3	2	4	3	4	4	3	4	4	4	5	5	5	5	4	5	4	5	4	4	4	4	4	4	92	3	3	3	4	3	3	2	3	3	4	31
2	2	1	3	1	2	2	2	4	4	4	4	4	5	5	5	5	5	5	5	4	4	5	2	2	3	3	3	3	3	87	3	3	3	3	2	2	3	3	2	3	27
1	3	1	2	1	1	2	3	4	3	3	4	3	4	4	4	4	4	4	3	3	3	4	2	2	3	3	3	3	3	73	2	2	3	2	3	2	2	2	2	3	23
2	1	1	3	3	2	3	4	5	4	5	5	4	5	5	5	5	5	5	5	5	5	5	5	5	5	4	4	4	4	104	4	4	3	4	4	4	3	4	4	4	38
2	2	2	3	3	2	2	2	5	3	4	4	3	3	3	4	4	4	4	4	4	4	4	4	5	5	5	5	5	5	91	4	3	3	4	4	3	4	4	4	4	37
1	1	4	1	3	2	3	4	5	5	5	5	5	5	5	5	4	4	4	5	5	4	4	5	5	5	5	5	5	5	105	4	4	4	3	4	3	4	4	4	4	38
1	2	2	2	2	1	3	2	4	3	4	3	3	4	4	5	5	5	5	4	5	5	4	4	4	4	4	5	5	5	94	4	3	3	4	4	4	3	4	4	3	36
2	3	1	4	3	2	2	4	4	4	4	4	4	4	4	4	5	5	5	5	5	5	4	4	4	4	4	4	4	4	94	4	3	3	2	4	4	3	3	4	3	33
2	3	3	5	3	2	2	3	5	4	5	4	5	5	5	5	4	4	4	5	5	5	5	5	5	5	4	4	4	4	101	4	4	4	4	3	4	4	3	4	4	38
2	2	2	2	2	1	2	3	4	4	4	4	4	5	5	5	5	5	5	5	5	5	5	4	4	4	4	4	4	4	98	4	4	4	3	4	3	4	4	4	4	38
1	2	2	3	2	2	3	2	3	4	4	3	4	3	3	4	3	3	3	3	3	3	3	3	3	4	3	3	4	4	73	2	2	3	3	3	2	2	2	3	3	25
1	3	2	3	3	2	2	4	5	5	4	5	5	5	4	4	5	5	5	4	4	4	5	4	4	5	5	5	5	5	102	4	3	3	4	4	4	3	4	4	3	36
2	2	2	2	2	2	4	3	3	2	3	4	3	3	3	3	3	4	3	4	4	3	3	4	3	3	4	3	4	3	72	3	3	3	3	3	2	3	2	2	2	26
2	2	3	3	3	2	3	2	5	5	5	5	4	4	4	4	5	4	5	5	5	4	5	5	5	5	5	4	4	4	101	4	4	4	3	3	3	3	4	4	4	36
1	3	2	3	3	2	2	2	4	3	4	4	3	4	3	4	4	3	4	4	4	3	3	2	2	4	3	3	2	3	73	3	3	2	2	2	3	3	2	3	3	26
2	2	2	3	2	2	2	2	4	4	4	4	4	5	5	5	3	4	4	3	4	3	4	4	4	4	4	3	3	4	86	3	3	2	2	3	3	2	4	3	3	28
2	2	2	2	2	2	4	4	2	3	2	4	2	3	3	3	5	3	2	4	2	4	5	4	5	4	5	4	4	4	77	3	2	3	2	3	3	2	3	3	2	26
1	2	2	1	2	1	3	4	4	2	4	2	2	4	4	4	5	4	5	5	5	4	5	4	5	5	5	4	4	4	90	3	3	2	2	3	3	3	3	3	3	28
2	2	1	1	1	1	2	4	5	5	5	5	4	4	4	4	5	5	5	5	4	4	4	2	5	5	5	4	4	4	97	3	3	2	2	2	3	3	3	3	3	27
1	1	2	1	3	2	3	4	4	3	4	3	4	4	3	4	4	4	4	5	5	4	5	3	4	4	4	4	5	5	89	4	4	3	4	3	4	4	4	4	4	38
2	3	3	2	3	1	4	2	3	2	2	3	2	3	3	3	4	4	4	5	4	4	4	4	4	4	4	5	5	5	81	4	4	3	4	3	4	4	4	4	4	38
1	3	3	2	4	1	5	4	4	4	4	4	4	3	3	4	5	5	5	5	3	4	4	3	5	4	4	4	4	4	89	4	4	4	4	4	4	4	4	4	4	40
2	1	1	2	1	2	3	4	4	3	4	4	4	3	3	4	4	4	4	5	5	4	4	5	5	5	5	4	4	4	91	4	4	3	4	4	4	4	3	4	3	37
1	2	3	1	3	2	3	4	4	4	4	4	3	4	4	4	5	5	5	5	5	5	5	5	4	5	5	4	5	5	99	4	4	2	3	4	4	4	4	4	4	37
2	2	1	1	2	1	2	4	3	2	3	4	3	3	3	4	4	3	4	4	5	4	4	3	3	5	4	4	4	4	80	3	2	2	2	2	3	3	3	3	2	25
1	2	3	1	3	2	3	4	5	4	5	5	4	4	4	5	5	5	5	5	5	4	5	5	4	4	5	5	5	4	102	4	4	3	3	4	4	4	4	4	3	37
2	3	2	2	2	2	2	4	5	5	4	4	3	4	4	4	5	5	5	5	5	4	4	5	5	4	4	4	4	5	97	3	3	4	4	4	4	4	4	4	4	38
2	2	3	2	3	1	2	4	4	4	5	5	5	4	4	4	3	5	3	5	4	5	5	4	3	4	4	5	5	3	93	4	4	3	3	4	4	4	4	4	3	37
2	2	2	1	2	1	2	4	4	4	5	5	4	4	4	4	5	4	4	4	5	4	4	3	4	4	5	4	3	4	91	3	3	2	2	2	3	3	3	3	3	27
1	2	2	1	2	1	2	4	4	4	4	4	4	4	4	5	5	5	5	4	5	4	5	5	5	5	5	4	4	4	98	3	3	3	3	2	4	4	3	3	3	31
1	3	3	2	3	1	2	4	4	3	3	3	2	2	2	3	3	4	3	3	2	4	4	5	3	4	4	4	3	4	72	3	3	2	3	2	3	3	2	3	2	26
2	2	4	2	4	2	2	4	4	3	5	5	5	4	4	4	5	4	4	5	4	5	5	5	4	5	5	4	4	4	97	3	3	4	3	4	3	4	3	4	3	34
2	3	3	2	3	2	2	4	5	4	5	4	4	4	4	5	4	5	4	5	3	4	5	4	4	4	5	5	5	5	97	3	2	2	2	3	3	3	2	3	2	25
2	2	1	1	2	2	2	4	2	2	5	5	5	3	3	4	5	5	5	5	4	4	5	5	5	5	5	5	5	5	97	3	4	3	4	3	3	4	4	4	4	36
2	3	2	2	2	1	2	3	4	5	4	4	3	4	4	5	5	4	4	4	5	4	5	4	4	4	4	4	4	4	92	3	2	2	2	2	2	3	2	3	2	23
1	3	2	2	1	1	2	3	5	2	4	3	2	3	3	4	5	3	3	5	4	3	3	3	4	4	4	3	3	3	76	3	2	2	2	2	3	3	2	2	3	24
1	2	2	1	1	1	2	1	2	5	4	1	1	2	2	2	2	3	2	3	3	3	4	5	2	5	5	1	3	3	63	3	2	2	3	3	3	3	3	3	3	28
1	1	4	1	3	2	3	2	2	2	2	2	2	2	3	3	5	4	4	5	4	5	5	5	5	5	5	4	4	4	82	3	3	2	2	2	3	3	3	3	3	27
1	1	2	1	2	2	3	3	3	2	3	4	2	4	3	4	2	2	3	3	3	3	4	5	5	4	4	5	5	5	78	3	3	2	3	2	3	3	3	3	2	27
1	3	1	1	2	1	2	4	5	4	5	5	5	5	4	5	5	5	5	5	4	5	5	5	3	5	3	5	5	5	103	4	4	3	4	3	4	4	4	4	3	37
1	2	4	1	4	2	2	4	4	4	5	4	4	4	4	4	5	5	5	5	5	4	5	4	4	4	4	5	5	5	98	4	4	3	4	3	4	4	4	4	4	38
2	1	2	2	2	2	3	1	4	3	4	4	4	4	4	5	4	5	5	5	4	4	5	5	2	4	4	5	5	5	94	4	4	4	3	4	3	4	4	4	4	38
1	2	2	1	2	2	2	4	4	3	4	4	4	4	3	4	4	4	4	4	4	4	5	4	3	4	4	3	3	3	83	3	3	2	2	3	2	3	3	3	2	26
1	2	2	1	3	1	3	4	5	3	5	5	5	4	4	4	5	3	4	4	4	4	5	4	4	4	4	5	5	5	95	4	4	3	3	4	4	4	4	4	4	38
2	2	3	2	2	2	4	4	4	4	5	5	4	3	3	3	4	4	4	4	4	4	3	5	5	4	5	4	4	5	90	3	3	3	3	4	3	3	4	3	3	32
2	1	1	1	4	2	5	3	5	3	5	5	3	4	4	4	5	5	4	5	4	4	5	5	5	5	5	5	5	5	100	4	4	4	4	4	4	4	4	4	4	40
2	2	4	5	4	2	2	4	5	4	5	5	3	5	3	5	5	5	4	5	4	5	5	5	5	5	5	4	5	4	101	4	4	2	3	3	4	4	4	4	3	35
1	3	1	4	1	1	2	2	4	3	4	4	4	4	3	4	4	3	3	4	4	4	4	2	2	4	4	3	3	4	78	3	3	2	2	3	3	3	3	3	2	27
1	2	2	2	2	2	3	2	3	2	4	4	2	2	2	4	3	3	3	4	3	3	4	4	3	4	4	3	3	3	70	3	2	2	2	2	3	3	2	3	2	24
2	1	4	1	4	2	3	3	4	4	5	5	5	5	4	5	4	5	5	5	5	5	5	5	5	4	5	5	5	5	105	4	3	3	4	4	4	4	4	4	4	38
2	2	2	3	3	2	2	3	4	3	4	3	3	4	3	5	3	4	4	4	4	3	4	4	3	4	4	4	4	4	82	3	3	3	2	3	3	3	2	3	3	28
1	2	2	3	2	1	3	2	3	3	4	3	3	2	2	3	3	4	3	4	3	3	4	3	4	4	4	3	3	4	72	3	2	2	3	2	2	2	3	2	3	24
1	2	3	1	4	2	2	4	4	4	4	4	4	3	3	3	4	4	4	5	5	4	5	5	4	5	5	5	5	5	94	3	3	4	4	4	4	3	4	4	3	36
2	2	3	5	4	2	2	4	5	5	5	5	5	5	4	5	5	5	5	5	4	5	5	5	4	5	5	5	5	5	107	4	4	4	4	3	4	4	4	3	3	37
1	2	2	3	3	2	3	3	4	3	4	4	4	3	3	4	4	3	4	4	3	4	4	4	4	4	4	4	4	4	83	3	2	2	3	3	3	3	2	3	3	27
1	3	2	3	3	2	2	3	5	3	5	4	3	4	3	5	4	5	5	4	5	4	5	5	3	5	5	4	4	4	94	3	3	4	3	3	3	4	3	3	4	33
1	1	2	3	3	2	3	4	5	4	5	4	5	5	5	5	5	4	5	4	5	5	5	5	5	5	5	4	4	4	103	4	4	4	4	4	4	4	3	4	2	37
2	3	2	5	3	1	2	2	3	4	4	4	3	3	3	3	4	4	4	4	4	4	4	3	3	3	4	5	5	5	83	4	4	4	3	4	4	3	4	3	3	36
2	3	2	4	2	1	2	3	4	4	5	5	5	4	4	5	3	5	4	5	5	5	5	4	4	4	5	5	5	4	99	4	4	4	4	4	3	4	4	4	4	39
1	3	1	4	4	2	2	3	4	4	4	4	4	3	3	4	5	5	5	5	4	5	5	3	4	4	4	4	4	4	91	3	3	4	4	4	4	3	4	4	4	37
1	3	1	2	2	1	2	2	3	2	4	3	3	2	2	4	4	3	3	4	4	4	4	3	3	4	4	4	4	4	75	3	3	3	3	3	3	3	3	3	3	30
1	2	2	2	2	2	3	4	4	3	4	3	4	4	3	5	4	5	3	4	5	4	4	3	4	4	4	4	3	3	84	3	3	3	3	2	3	3	3	3	2	28
2	1	3	1	4	2	3	4	5	5	5	5	5	5	5	5	5	5	5	5	5	5	5	5	5	5	5	5	5	5	110	4	4	3	3	4	4	4	4	4	4	38
2	1	2	2	2	2	3	1	3	4	3	4	4	3	3	4	3	3	3	4	3	3	3	4	4	4	4	4	3	4	77	3	3	3	3	3	2	2	3	3	3	28
2	2	2	4	2	2	2	3	4	4	4	4	4	5	4	5	5	5	5	4	4	4	4	5	4	4	4	5	4	4	95	3	3	3	3	3	3	3	3	3	3	30
1	2	2	3	2	2	3	2	3	3	4	4	3	4	4	4	5	4	4	5	5	4	4	4	4	4	5	5	4	4	90	3	3	4	4	4	4	3	4	3	3	35
2	2	3	3	3	2	3	3	4	4	5	4	5	5	3	5	5	5	5	4	5	4	5	3	3	5	4	4	4	4	95	4	3	3	4	4	4	4	4	4	4	38
2	3	1	2	1	1	2	2	3	2	3	2	2	3	2	4	4	4	3	3	4	3	4	4	5	5	4	4	4	4	76	3	2	3	3	3	3	2	2	3	2	26
2	2	3	1	4	2	2	2	4	3	4	3	4	4	4	4	5	4	5	4	5	4	5	5	4	5	5	4	4	5	94	3	4	4	3	4	4	4	3	4	4	37
2	2	2	3	2	2	2	2	3	3	4	3	3	4	3	3	4	4	3	4	5	3	4	4	5	4	5	5	5	5	86	3	3	3	3	3	3	3	3	3	3	30
2	1	4	1	4	2	3	3	4	5	5	5	4	5	5	5	4	4	4	4	5	5	5	5	4	4	5	4	5	5	101	4	4	4	3	3	4	4	4	4	3	37
2	2	2	2	2	2	3	2	3	2	5	5	2	4	4	5	4	3	2	4	4	4	4	4	5	5	4	4	5	5	87	4	3	3	2	2	3	3	4	3	3	30
2	3	3	5	4	2	2	3	5	5	5	5	5	5	5	5	5	5	5	5	4	4	5	5	4	4	5	5	5	5	106	4	4	3	3	4	4	4	4	4	4	38
2	3	1	2	2	2	2	3	4	2	4	4	3	3	3	4	4	4	4	4	4	4	4	3	3	4	3	4	3	3	78	3	2	2	3	3	2	3	2	3	3	26
2	2	2	3	3	2	2	3	5	4	5	5	5	4	4	4	5	4	4	4	3	4	4	5	5	5	5	5	5	5	99	4	4	4	4	3	4	4	4	3	3	37
2	3	1	2	2	1	2	3	4	3	4	4	3	3	3	4	4	3	3	4	4	4	4	2	1	3	2	4	3	4	73	3	3	2	2	3	2	3	3	2	3	26
2	2	1	4	2	1	2	4	4	3	4	3	3	3	3	3	4	4	3	4	3	4	4	2	3	3	4	4	4	4	76	3	2	2	3	2	3	3	3	2	2	25
2	2	2	3	3	2	2	3	5	5	5	5	5	4	4	5	3	4	5	3	3	4	4	4	4	4	4	5	5	5	95	4	3	4	4	4	4	3	3	4	4	37
2	3	1	4	1	1	2	2	2	2	4	4	3	3	3	3	5	4	4	4	5	4	5	2	5	4	4	4	4	4	82	4	3	2	3	3	2	3	3	2	2	27
1	2	2	3	2	2	3	3	4	4	4	5	4	4	4	4	5	3	4	5	5	4	4	4	4	5	4	4	4	3	91	4	4	3	3	3	4	4	4	3	4	36
2	2	4	5	4	2	2	3	5	5	5	5	5	5	5	5	5	5	5	3	3	5	5	5	5	5	5	5	5	5	106	4	4	4	4	4	3	4	4	3	4	38
2	3	1	4	2	2	2	4	5	2	4	4	2	4	4	4	4	4	4	3	4	4	4	2	4	4	3	4	4	3	80	4	3	3	2	3	2	3	4	3	3	30
2	2	2	2	2	2	2	3	4	5	4	5	4	4	3	4	4	4	4	4	3	4	4	4	4	4	4	4	4	4	88	4	3	4	3	4	4	3	4	4	3	36
1	2	1	3	2	2	3	2	4	2	4	3	2	4	4	5	4	4	4	5	5	4	4	5	5	5	5	4	4	4	90	4	4	4	4	4	3	3	3	4	3	36
1	3	3	5	3	2	2	3	5	5	5	5	5	5	5	5	5	4	4	4	5	5	5	5	4	5	5	5	4	3	103	4	3	4	4	4	4	3	4	4	3	37
1	2	2	3	3	2	3	2	5	5	5	4	4	4	4	5	4	4	4	4	5	4	4	4	4	5	5	3	4	3	93	4	4	4	3	3	4	3	4	4	4	37
2	3	4	5	4	2	2	4	4	5	5	5	5	5	4	5	4	5	5	4	5	5	5	5	5	5	5	5	5	4	105	4	4	4	4	4	4	4	3	3	3	37
2	2	2	2	2	1	2	4	4	4	4	4	4	4	4	4	5	4	4	3	5	5	5	5	3	4	4	4	5	3	91	4	3	2	4	4	3	4	4	3	4	35
2	2	3	3	3	2	2	2	5	4	5	4	3	4	4	4	5	5	5	5	5	5	5	4	4	5	4	4	5	5	99	4	4	3	4	3	4	4	4	3	4	37
2	3	3	5	4	1	2	3	4	2	4	4	1	5	5	5	5	5	4	4	5	4	5	4	2	5	5	4	4	4	90	3	3	4	4	4	4	3	4	4	4	37
2	2	2	4	3	1	2	3	4	4	4	4	3	4	4	4	3	3	4	4	4	4	4	5	4	4	4	5	4	5	88	4	4	2	2	3	4	4	4	3	3	33
1	2	3	1	4	2	3	2	5	5	5	5	5	4	4	4	4	4	3	4	4	4	4	5	5	5	5	4	5	5	98	4	4	4	4	2	3	4	3	4	4	36
2	3	1	2	2	1	2	4	3	2	4	4	2	4	4	4	4	4	3	4	4	4	4	1	3	3	2	3	4	3	73	3	2	2	2	2	3	3	3	3	2	25
1	3	3	5	3	1	2	3	4	4	4	4	4	3	3	3	4	5	5	5	5	4	5	5	3	4	4	4	3	3	88	2	3	1	3	2	3	4	3	4	3	28
2	2	2	3	2	2	2	3	5	2	5	4	3	3	2	4	5	3	4	4	4	3	5	4	4	5	4	4	4	3	84	3	3	2	3	3	3	3	3	3	2	28
1	1	3	3	2	2	3	2	5	5	5	4	5	4	4	4	5	5	5	3	3	4	4	5	5	5	5	4	4	4	97	4	4	4	4	4	3	3	4	4	3	37
2	3	2	4	3	1	2	4	4	3	5	5	5	2	2	3	5	4	4	5	4	3	5	3	4	5	5	5	5	5	91	4	3	4	3	4	4	3	2	4	4	35
2	2	4	1	4	2	2	4	4	4	5	5	4	5	5	4	5	5	5	5	5	5	5	5	5	4	5	3	4	4	101	4	4	3	3	3	3	4	4	3	3	34
2	3	2	4	3	2	2	4	4	3	3	3	3	4	4	4	5	5	5	5	5	5	5	4	4	5	4	4	5	4	93	3	3	4	4	3	4	4	2	4	3	34
1	2	2	2	2	2	3	2	5	4	5	5	5	4	4	4	5	5	5	5	5	5	5	4	3	4	4	4	4	3	97	3	2	3	3	3	3	3	4	4	3	31
1	2	1	4	2	2	5	1	3	1	3	3	1	3	3	3	2	3	3	4	3	2	2	4	5	4	4	4	4	4	68	3	3	4	3	3	2	4	3	3	2	30
1	1	2	3	3	2	3	3	5	5	5	5	5	4	4	5	5	5	5	4	5	4	5	4	4	4	4	5	4	3	99	4	4	4	3	3	4	3	4	3	3	35
1	1	4	1	4	2	3	3	4	5	5	4	5	5	5	4	3	4	4	4	3	4	4	5	4	5	5	3	4	4	93	4	4	4	4	3	3	4	4	4	3	37
2	1	3	3	3	1	3	3	3	3	4	3	3	2	2	4	4	3	4	4	3	3	5	4	4	5	5	4	5	3	80	3	2	3	3	2	2	4	4	4	4	31
2	3	3	5	4	2	2	1	4	4	4	4	4	3	3	3	5	5	5	3	4	2	4	5	4	5	5	4	3	3	86	3	3	3	3	3	3	3	3	3	3	30
1	2	2	3	3	2	3	3	4	4	4	5	4	4	3	4	3	3	3	4	4	4	4	5	5	5	5	3	3	3	86	3	3	3	2	2	3	3	4	3	3	29
1	3	1	2	2	1	2	4	2	1	4	3	2	1	1	4	2	3	3	4	2	3	4	2	4	3	3	3	4	3	61	3	2	2	3	2	3	3	2	3	3	26
2	3	3	3	2	2	2	4	5	5	5	5	5	3	3	4	5	5	5	5	4	5	5	5	5	5	5	4	4	3	100	4	3	3	3	4	3	4	4	3	3	34
1	3	2	5	3	1	2	4	4	3	4	4	4	3	3	3	4	4	3	3	3	4	4	3	3	4	3	4	4	4	78	3	3	2	3	3	2	4	3	3	3	29
2	1	2	3	2	2	3	3	4	3	4	4	4	4	4	5	4	4	4	4	4	4	4	5	3	5	5	3	3	4	88	4	3	3	4	4	4	4	4	3	3	36
2	1	1	3	2	1	3	4	4	3	4	4	4	2	2	2	4	2	2	3	3	3	4	4	4	4	4	2	3	3	70	3	3	2	2	2	2	3	3	3	2	25
1	3	2	4	2	2	2	2	5	5	5	5	4	4	4	4	5	4	5	5	5	5	5	3	4	4	4	5	5	4	99	4	3	3	3	4	3	4	3	4	3	34
1	1	3	1	3	2	3	2	3	4	3	4	3	3	3	4	3	3	3	4	3	4	4	5	5	5	5	2	3	3	79	4	3	3	3	2	3	3	4	3	3	31
2	2	2	3	2	2	2	3	4	3	4	5	4	3	3	3	5	5	5	5	5	5	5	4	4	4	4	5	5	5	95	4	4	3	3	4	4	3	3	4	3	35
2	2	2	2	2	2	2	4	4	4	4	4	4	3	3	3	5	5	5	5	4	4	5	4	3	4	4	3	4	3	87	3	2	3	3	4	3	4	3	3	3	31
2	3	4	5	4	2	2	3	5	5	5	4	5	4	4	5	5	5	5	5	5	5	5	5	4	5	4	5	5	5	105	4	4	3	4	4	3	4	4	4	4	38
1	3	2	2	2	1	2	4	4	4	5	5	3	4	3	4	5	5	5	3	4	4	5	4	2	4	4	2	3	3	85	3	3	2	2	2	3	3	3	2	3	26
2	2	3	3	2	2	2	3	1	1	4	4	1	2	1	3	3	2	4	4	4	4	4	4	1	3	4	2	2	2	60	2	2	2	2	3	2	3	3	2	2	23
2	3	3	5	3	2	4	3	4	4	4	3	3	1	1	3	4	4	4	5	3	3	4	5	3	4	5	4	4	4	79	4	4	3	3	4	4	3	3	3	4	35
2	2	4	5	4	2	2	4	5	5	5	5	5	5	5	5	4	4	4	4	4	3	4	5	5	5	5	5	5	5	102	4	3	3	4	4	4	4	4	4	4	38
2	3	3	4	3	2	2	3	3	4	4	4	4	3	3	4	5	5	5	4	4	5	5	5	5	4	5	5	5	5	96	4	3	4	4	4	3	3	4	4	4	37
1	1	4	1	4	2	3	3	5	4	4	5	5	4	4	5	5	5	5	5	5	5	5	5	5	5	5	4	5	4	104	4	4	3	3	2	2	2	3	3	4	30
2	3	2	3	2	1	2	4	3	3	3	4	4	4	3	4	5	5	5	5	4	5	5	4	3	4	3	3	3	3	85	4	3	4	4	2	3	3	3	3	4	33
2	2	3	3	3	2	3	2	4	4	5	4	4	4	4	5	4	4	4	5	4	4	3	4	4	5	4	4	4	4	91	3	3	3	3	3	3	2	4	3	3	30
